# Supplementary material for: Critical Review of Selected Analytical Platforms for GC-MS Metabolomics Profiling—Case Study: HS-SPME/GC-MS Analysis of Blackberry’s Aroma
Source: Foods. 2024 Apr 17;13(8):1222. doi: 10.3390/foods13081222 (PMC11049629; doi:10.3390/foods13081222)
Supplement: Supplementary file 1 [file foods-13-01222-s001.zip]

Archive with 1 entries (1 files):
- foods-2941915-supplementary.xlsx
