# Supplementary material for: Critical Review of Selected Analytical Platforms for GC-MS Metabolomics Profiling—Case Study: HS-SPME/GC-MS Analysis of Blackberry’s Aroma
Source: Foods. 2024 Apr 17;13(8):1222. doi: 10.3390/foods13081222 (PMC11049629; doi:10.3390/foods13081222)
Supplement: Supplementary file 1 [file foods-13-01222-s001.zip › foods-2941915-supplementary.xlsx]

## Sheet: Sređeno
			Supplementary Material for "Critical review of selected analytical platforms for GC-MS metabolomics profiling. Case study: HS-SPME/GC-MS analy-sis of blackberries aroma"
			Jovana Ljujić, Ljubodrag Vujisić*, Vele Tešević , Ivana Sofrenić, Stefan Ivanović, Katarina Simić and Boban Anđelković
	Supplementary Table S1: The HS-SPME/GC-MS aroma analyses of six blackberry varieties
				Columbia Star		Ouachita		Nachez		Prime-Ark 45		Von		Loch ness
characteristic ions	Identified compounds	RI measured	R.T.	% of		%		% of		%		%		%
			min	total	µg/kg of sample	max.	µg/kg of sample	total	µg/kg of sample	of total	µg/kgof sample	of total	µg/kg of sample	of total	µg/kg of sample
44 56 57 82	Hexanal	795	2.882	0.0160616	3.97805	0.123495	14.4564	0.00355157	1.35881	0.0647251	4.32927	0.0662807	7.84703	0.0133941	0.0959559
71 88	Ethyl butanoate	801	2.946	0.00178462	0.442006	0.0137216	1.60626	0.00689423	2.63769	0.0333432	2.23023	0.0143865	1.70323	0.00802041	0.0574584
69 99	2-Butenoic acid, ethyl ester, (E)-	836	3.615	0	0	0	0	0.00397594	1.52117	0.00190561	0.12746	0.003904	0.462199	0.000122866	0.000880213
57 74 85 102	Ethyl 2-methylbutanoate	842	3.711	0	0	0	0	0.0029877	1.14308	0	0	0.0385915	4.56889	0	0
41 55 69 83	2-Hexenal, (E)-	843	3.728	0.0079438	1.96748	0.0927877	10.8618	0.000563057	0.215422	0.190914	12.7697	0.0749129	8.86901	0.0193847	0.138873
57 67 82	2-Hexen-1-ol, (Z)-	854	3.93	0.00629732	1.55969	0.00561548	0.657353	0.00219192	0.838617	0.124391	8.32015	0.0113397	1.34252	0.0267386	0.191556
56 69	1-Hexanol	855	3.988	0.00924022	2.28857	0.0104897	1.22793	0.00705874	2.70063	0.0188073	1.25797	0.0453589	5.37009	0.0519043	0.371843
91 106	p-Xylene	861	4.088	0.000461991	0.114423	0	0	0.000304822	0.116623	0.000797488	0.0533416	0.00253122	0.299674	0.000848303	0.00607726
67 68	3-Buten-1-ol, 3-methyl-, acetate	875	4.33	0.00162018	0.401278	0	0	0.000296427	0.113411	0.00182065	0.121778	0	0	0	0
43 58 71	2-Heptanone	881	4.453	0.00918445	2.27476	0.00290996	0.340642	0.00438616	1.67812	0.00136336	0.091191	0.00674045	0.798009	0.000968167	0.00693597
45 55	2-Heptanol	892	4.668	0.189899	47.0333	0.107906	12.6316	0.0791721	30.2908	0.0636775	4.2592	0.230753	27.319	0.104941	0.751801
53 57 81 96	2,4-Hexadienal	904	5.048	0	0	0	0	0	0	0.0011487	0.0768331	0.00154017	0.182343	0	0
67 68 85	Prenyl acetate	914	5.22	0.000950138	0.235325	0	0	0	0	0	0	0	0	0	0
59 74 87 99	Methyl hexanoate	916	5.22	0	0	0.000222346	0.026028	0.00122423	0.468383	0.000709036	0.0474253	0.00115642	0.13691	0.000700327	0.00501715
77 91 93 136	α-Thujene	919	5.357	0.000301171	0.0745925	0	0	0.000373398	0.14286	0.000558785	0.0373754	0	0	0.00422075	0.0302376
77 91 93 121 136	α-Pinene	926	5.552	0.00309547	0.766671	0.00313845	0.367389	0.0102342	3.91553	0.000743602	0.0497373	0.000970032	0.114843	0.000619078	0.00443509
55 83 100 113 128	Ethyl tiglate	931	5.69	0	0	0	0	0.0178613	6.83363	0.00741183	0.495755	0.00189837	0.22475	0	0
69 84	3,3-Dimethylhexanal	937	5.853	0	0	0.000341847	0.0400169	0	0	0	0	0	0	0	0
67 79 93 107 121 136	Camphene	941	5.966	0.00253455	0.627745	0.001931	0.226044	0.00471493	1.80391	0.00220526	0.147503	0.000559399	0.0662278	0.00055108	0.00394795
58 91 120	NI	946	6.103	0	0	0.000647174	0.0757587	0	0	0.000500974	0.0335086	0.000906558	0.107328	0.000440104	0.00315291
91 119	Thuja-2,4(10)-diene	946	6.123	0.00334654	0.828854	0.00391812	0.458658	7.34033e-05	0.0280837	0.00125494	0.0839388	0.000806731	0.0955098	0.00107248	0.00768324
55 70 83	2-Heptenal, (E)	946	6.108	0	0	0.00612314	0.71678	0	0	0	0	0.00130502	0.154503	0	0
51 77 105	Benzaldehyde	953	6.317	0.000648048	0.160505	0.000787166	0.0921462	3.23782e-05	0.0123877	0.000810155	0.0541888	0.000699198	0.0827787	0.000355675	0.00254806
60 81 88 101	Ethyl 4-methylpentanoate	957	6.401	0	0	0	0	0.000578717	0.221414	0	0	0.00159273	0.188565	0	0
56 70	1-Heptanol	960	6.5	0.0046285	1.14636	0.00282003	0.330115	0.000180751	0.0691542	0.00264672	0.177031	0	0	0.000898862	0.00643946
57	1-Octen-3-ol	970	6.787	0.00198272	0.491071	0.00882534	1.0331	0	0	0.00133281	0.0891479	0.00163133	0.193135	0.00183801	0.0131675
69 93 121 136	2-β-PINENE	971	6.82	0.000368447	0.0912551	0.000527881	0.0617942	0.00135174	0.517168	0.000442364	0.0295884	0.00222586	0.263522	0.00056466	0.00404524
43 71 99	2-Methyl-3-octanone	974	6.936	0.000414306	0.102613	0.0013902	0.162738	0.000130845	0.0500605	0.000485172	0.0324517	0.000904053	0.107032	0.000793025	0.00568125
55 69 108	6-Methyl-5-hepten-2-one	979	7	5.00711e-05	0.0124014	0.00075253	0.0880917	0	0	0.00042191	0.0282203	0.00143642	0.170059	0.000313413	0.00224529
60 73 87	Hexanoic acid	980	7.05	0.00162197	0.401722	0.00765785	0.896434	0.000697808	0.266977	0.00174085	0.11644	0.0058277	0.689947	0.00154385	0.0110602
81 138	2-Pentylfuran	984	7.174	0	0	0.0028656	0.335449	0	0	0.000838878	0.05611	0.00117236	0.138797	0.000440137	0.00315315
41 69 93	Myrcene	984	7.188	0.00735336	1.82124	0.000934698	0.109416	0.0102108	3.9066	0.00165511	0.110705	0.00125719	0.14884	0.00295877	0.0211967
95	6-Hepten-1-ol, 2-methyl-	987	7.275	0	0	0	0	0	0	0.000709036	0.0474253	0.000403299	0.047747	0.0049521	0.0354769
71 89	n-Butyl butanoate	989	7.281	0	0	0.000364025	0.0426131	0	0	0	0	0.00665697	0.788125	0.000388002	0.00277965
60 70 88 99	Ethyl hexanoate	993	7.427	0.0103686	2.56803	0.000627987	0.0735126	0.106477	40.7375	0.0416523	2.78599	0.0308527	3.65268	0.0178728	0.128041
56 69 84 100	Octanal	997	7.544	0.00209137	0.517981	0.00497774	0.582698	0.00673524	2.57686	0.00874058	0.584631	0.00290104	0.343457	0.000496575	0.00355747
77 91 92	α-Phellandrene	1000	7.643	0.0002556	0.0633058	0.000719167	0.0841862	0.00564614	2.16018	0.00442025	0.295657	0.000671317	0.0794779	0.00130123	0.00932204
43 67 82	3-Hexen-1-ol, acetate	1002	7.7	8.29454e-05	0.0205435	0.000762159	0.0892189	0.00629323	2.40776	0.00434576	0.290675	0.00161565	0.191279	0.00217324	0.0155691
109 152	Acetaldehyde, (3,3-dimethylcyclohexylidene)-, (E)-;	1004	7.777	0.0033279	0.824237	0.051205	5.9941	0.0262388	10.0388	0.0501157	3.35209	0.00522244	0.61829	0.0182769	0.130936
43 56 61 69 84	Hexyl acetate	1008	7.897	0.00186958	0.463047	0.0343682	4.02317	0.00477769	1.82792	0	0	0.0086942	1.02932	0.00247259	0.0177137
67 82 100	trans-2-Hexenyl acetate	1010	7.99	0.000211435	0.0523671	0.0444098	5.19864	0.000815489	0.312001	0.00644309	0.430959	0.00864726	1.02376	0.023243	0.166513
93 121 136	alpha-Terpinene	1012	8.05	0.000462718	0.114604	0.00101314	0.118599	0.00330214	1.26338	0.00109294	0.0731033	0.00053549	0.0633972	0.00195757	0.0140241
55 69 84	1-Pentanol, 3-ethyl-4-methyl-, (S)-	1017	8.224	0	0	0	0	0	0	0.00148053	0.099028	0	0	0.000317115	0.00227182
91 119 134	p-Cymene	1020	8.356	0.0276121	6.83883	0.00689839	0.807531	0.0228831	8.75495	0.0108323	0.724541	0.00197322	0.233611	0.0271109	0.194223
68 93	Limonene	1023	8.463	0.0992601	24.5842	0.0314531	3.68192	0.0551623	21.1048	0.0302298	2.02198	0.00492088	0.582588	0.0565086	0.404828
57 70 83	1-Hexanol, 2-ethyl-	1023	8.5	0.00543492	1.34609	0.00896336	1.04926	0.00447342	1.7115	0.00596007	0.398651	0.0329754	3.90399	0.00903847	0.0647518
91 136	Ocimene<(Z)-beta->	1033	8.786	0.000737218	0.182591	0	0	0	0	0	0	0	0	0	0
55 73 97 142	Ethyl 2-hexenoate	1040	9.041	0	0	0	0	0.0016102	0.616053	0.00178155	0.119162	0.000927727	0.109835	0.000377548	0.00270476
91 120	Benzeneacetaldehyde	1041	9.09	0	0	0	0	0	0	0.000581574	0.0388997	0	0	0	0
91 93 121 136	Ocimene<(E)-beta->	1043	9.17	0.00102422	0.253673	0	0	0.000533302	0.204038	0	0	0.000897133	0.106212	0.000260366	0.00186526
67 81 95 109	NI	1051	9.429	0	0	0	0	0	0	0.000788448	0.0527369	0.000544783	0.0644974	0	0
55 70 83	2-Octenal, (E)-	1053	9.522	0	0	0.00464772	0.544065	0	0	0	0	0	0	0.000264399	0.00189416
77 91 93 121 136	gamma-Terpinene	1055	9.573	0.00530378	1.31361	0.00186724	0.218581	0.00371231	1.42031	0.00234843	0.157079	0.000535764	0.0634296	0.00277906	0.0199092
79 94 152	NI	1063	9.81	0.00391388	0.96937	0.000268615	0.0314443	0.000609916	0.23335	0.000507577	0.0339503	0	0	0.000281969	0.00202003
69 87 104	Pentanoic acid, 2-hydroxy-4-methyl-, ethyl ester	1057	9.87	0	0	0	0	0.000373903	0.143053	0	0	0	0	0.000185166	0.00132653
77 105 120	Acetophenone	1064	9.854	0.0019793	0.490222	0.00198646	0.232536	0.00118236	0.452365	0.00107145	0.071666	0.00116882	0.138377	0.00213829	0.0153187
57 67 81 110	2-Octen-1-ol, (E)-	1066	9.986	0	0	0.00170802	0.199942	0	0	0	0	0.00156149	0.184866	0.00700695	0.0501979
55 56 69 84	1-Octanol	1067	10.02	0.0297746	7.37441	0.017633	2.06413	0.0833801	31.9007	0.00949202	0.634892	0.0114588	1.35662	0.0350442	0.251057
60 73	Heptanoic acid	1082	10.46	0	0	0	0	0.000359844	0.137674	0	0	0	0	0.000616041	0.00441333
93 121 136	Terpinolene	1085	10.74	0.100269	24.8341	0.00229439	0.268583	0.00672183	2.57173	0	0	0.000921637	0.109114	0.00384891	0.0275737
91 115 117 132	Cymenene	1087	10.772	0.0104891	2.59789	0.0296521	3.4711	0.0803774	30.7519	0.0180097	1.20461	0.00204529	0.242144	0.112003	0.802392
43 58 71	2-Nonanone	1091	10.87	0.000115471	0.0285992	0	0	0.000319039	0.122063	0	0	0	0	0	0
67 95 97 125 140	2,4-Hexadienoic acid, ethyl ester	1094	10.957	0	0	0	0	0	0	0.000194072	0.0129809	0.00234076	0.277125	0	0
77 105 136	Methyl benzoate	1095	11.037	0	0	0.00179028	0.209571	0.000365142	0.139701	0.00115878	0.0775076	0.00126117	0.149311	0.000726687	0.005206
88 101 113	Ethyl heptanoate	1099	11.152	0	0	0	0	0.00122046	0.466941	0.000578641	0.0387035	0.00122134	0.144596	0	0
55 71 93	Linalol	1100	11.19	0.0315023	7.80233	0.0149409	1.74899	0.00186789	0.714645	0.00548973	0.367192	0.0155755	1.844	0.0096885	0.0694086
41 57 82 98	Nonanal	1106	11.362	0.0384767	9.52971	0.0371986	4.35449	0.0137193	5.24893	0.0188396	1.26013	0.0581393	6.88317	0.0298194	0.213627
91 105 119 134	1,3,8-p-Menthatriene	1110	11.68	0.00114712	0.284113	0.000836747	0.0979503	0.00104744	0.400746	0.000382261	0.0255683	0	0	0.00191015	0.0136843
91 93 108	Camphenol<6->	1116	11.929	0.000929729	0.230271	0.000580857	0.0679956	0	0	0.00163722	0.109508	0	0	0	0
91 107 122	2-Pinen-7-one	1121	12.19	0	0	0	0	0.000171036	0.0654373	0	0	0	0	0.000564037	0.00404077
73 88 101	Ethylhexoic acid	1122	12.19	0	0	0	0	0.000143813	0.0550219	0	0	0.00018234	0.0215875	0.000643991	0.00461357
74 87	Methyl octanoate	1122	12.216	0.000233044	0.0577191	0	0	0.00227641	0.870942	0.000230644	0.0154271	0.0003296	0.0390217	0.000521208	0.00373395
43	NI	1128	12.491	0	0	0.000990782	0.115982	0	0	0.000365784	0.0244662	0.000319031	0.0377704	0	0
91 121	Ocimene <allo>	1127	12.49	0.000776556	0.192334	0	0	0.000148476	0.0568059	0	0	0.000128249	0.0151835	0.000361964	0.00259312
91 119 134	2,6-Dimethyl-1,3,5,7-octatetraene, E,E-	1132	12.672	0.00100804	0.249666	0.000343854	0.0402518	0.00177596	0.679474	0.000356393	0.023838	0	0	0.00396176	0.0283821
91 119 134	NI	1135	12.837	0.00101798	0.252128	0.000972651	0.113859	0.00049548	0.189568	0.00108261	0.0724123	0	0	0.000658969	0.00472086
105 121 136	Ocimene <neo-allo>	1138	12.96	0.000339904	0.0841857	0.0001797	0.0210359	7.95585e-05	0.0304386	0	0	0.00012826	0.0151848	0.000332599	0.00238274
81 95 108 152	Camphor	1140	13.065	0.00159772	0.395716	0.00115744	0.135491	0.000772733	0.295643	0.000852014	0.0569886	7.40915e-05	0.00877177	0.000395198	0.00283121
59 79 94	NI	1144	13.241	0.000326296	0.0808154	0.000674602	0.0789694	0.000746769	0.285709	0.000108975	0.00728898	0	0	0	0
55 70 109	NI	1145	13.331	0.000860204	0.213051	0.000284895	0.03335	0	0	0.000193728	0.0129579	0	0	0.000291876	0.002091
43 69 70	2,6-Nonadienal, (E,Z)-	1148	13.443	0	0	0.000568417	0.0665393	0.000580969	0.222275	0	0	0.000104546	0.0123773	0	0
55 69 81 95	3-Nonen-1-ol, (Z)-	1149	13.505	0.000468717	0.116089	0	0	0	0	0	0	0	0	0	0
55 70 83	2-Nonenal, (E)-	1153	13.712	0	0	0.00118796	0.139063	0.000220171	0.0842363	0	0	0.00016153	0.0191237	0.000312892	0.00224156
95 108	Borneol	1160	14.011	0.000300481	0.0744215	0.00187509	0.219499	0.000452215	0.173015	0.00460054	0.307716	0	0	0.00495553	0.0355015
59 79 94	NI	1161	14.018	0.00246928	0.611579	0.00087231	0.102113	0.000165596	0.063356	0.000597439	0.0399609	0	0	0.000690718	0.00494832
57 68 82	2-Nonen-1-ol, (E)-	1163	14.13	0	0	0.000965002	0.112964	0	0	0.00100308	0.067093	0.000191761	0.0227027	0.000704868	0.00504969
57 71 82 95 110	Nonenol<6Z->	1163	14.157	0	0	0	0	0	0	0	0	0.000318275	0.0376809	0.000740052	0.00530175
77 105 122 150	Ethylbenzoate	1165	14.215	0	0	0	0	0.00046579	0.178208	0.0184414	1.23349	0.000244737	0.0289747	0	0
56 70 83 97	1-Nonanol	1165	14.223	0.0292995	7.25674	0.00190277	0.22274	0.00454257	1.73796	0.00289608	0.19371	0.000583935	0.0691327	0.005263	0.0377042
71 93 111 154	Terpinen-4-ol	1170	14.466	0.00427223	1.05812	0.00360318	0.421791	0.0104622	4.0028	0.00329745	0.220557	0.000266449	0.0315452	0.0135188	0.0968489
91 119 134	NI	1177	14.844	0.00405505	1.00433	0.000391677	0.04585	0.00150321	0.575118	0.000581497	0.0388946	0	0	0.0019776	0.0141676
43 91 135	Cymen-8-ol<para->	1178	14.847	0	0	0.000581786	0.0681043	0.00567092	2.16966	0.00172782	0.115569	0.00159375	0.188686	0.0317726	0.22762
55 82 88 96 124	Ethyl 4-octenoate, (Z)-	1182	15.03	0	0	0	0	0.000621366	0.237731	0	0	0	0	0.000265502	0.00190206
60 73 101	Octanoic Acid	1184	15.16	0.00362609	0.898091	0.0045304	0.530332	0.0101302	3.87574	0.00327365	0.218965	0.0297995	3.528	0.00879754	0.0630257
59 93 121 136	α-Terpineol	1183	15.072	0.0142211	3.52221	0.00161532	0.189091	0.00759414	2.90547	0.000824553	0.0551518	0.000912896	0.108079	0.00141864	0.0101631
71 89	Hexyl butanoate	1184	15.138	0	0	0.000501426	0.0586973	0	0	0.00046394	0.0310315	0.00267093	0.316214	0.0021308	0.0152651
71 82	Hexenyl butanoate<2E->	1188	15.289	0	0	0	0	0	0	0	0	0.00198872	0.235446	0.0128141	0.0918002
92 120 152	Methyl salicylate	1186	15.238	0.00592006	1.46625	0.000837852	0.0980797	0.000420108	0.160731	0.00399726	0.267365	0.00127789	0.151291	0.00174242	0.0124827
88 101 127	Ethyl octanoate	1189	15.35	0	0	0.00145939	0.170837	0.217478	83.2057	0.0117	0.782577	0.00876791	1.03804	0.011927	0.0854451
79 108	Myrtenol	1189	15.36	0.0428122	10.6035	0.000333329	0.0390197	0.00013442	0.0514283	0.0021743	0.145432	0.0052821	0.625353	0.00245024	0.0175536
121 133 148	Methyl chavicol	1190	15.404	0	0	0	0	0.000320366	0.12257	0.00170649	0.114142	0.000747804	0.0885333	0.000616298	0.00441517
57 70 83 95 112	Decanal	1189	15.718	0.0113986	2.82315	0.0151422	1.77255	0.00310967	1.18974	0.00562302	0.376107	0.0121488	1.43831	0.00891554	0.0638711
91 107 135 150	Verbenone	1200	15.895	0.00326212	0.807946	0.00222075	0.259963	0.00248148	0.9494	0.00118	0.0789265	0	0	0.00053829	0.00385632
81	Nonadienal<2E,4E->	1205	16.089	0	0	0.00298355	0.349256	0.00176469	0.675159	0	0	0.000913559	0.108157	0.00182862	0.0131003
115 131 145 146	4,7-Dimethylbenzofuran	1205	16.088	0	0	0.000385697	0.04515	0.000536724	0.205348	0.000871358	0.0582825	0.000162586	0.0192487	0.000743043	0.00532318
83 95 146	NI	1208	16.127	0	0	0.000328313	0.0384325	0.00220729	0.844496	0	0	0	0	0	0
79 94	NI	1208	16.227	0.0026975	0.668104	0	0	0.000425667	0.162858	0.00052481	0.035103	0.000216738	0.0256598	0	0
105 133 148	Coahuilensol, methyl ether	1209	16.24	0	0	0	0	0.000234025	0.0895365	0	0	0	0	0.000620894	0.00444809
94 105 121 133 164	NI	1209	16.249	0.000159013	0.0393835	0.000315615	0.0369461	0	0	0	0	0	0	0.000530411	0.00379987
81 109 123 137 152	β-Cyclocitral	1212	16.39	0.000270624	0.0670267	0.000537144	0.0628785	0	0	0.000740605	0.0495368	0.000244166	0.028907	0.00061707	0.0044207
84 105	Carveol<trans->	1213	16.35	0	0	0	0	0	0	0	0	0	0	0.000510306	0.00365584
69 111	6-Octen-1-ol, 7-methyl-3-methylene-	1213	16.389	0.00260825	0.645998	0	0	0.000108697	0.0415868	0.000407821	0.0272779	0	0	0.000637979	0.00457049
69 119 134	NI	1217	16.535	0	0	0	0	0.000238736	0.0913388	0.000288777	0.0193154	0	0	0.00119181	0.00853813
56 69 111 126	4,8-Dimethyl-1-nonanol	1220	16.707	0	0	0.00045076	0.0527663	0	0	0	0	0.00107539	0.127317	0	0
91 119 134	Carveol	1215	16.503	0	0	0	0	0.000126901	0.0485514	0.000320025	0.0214055	0.000216138	0.0255888	0.000528359	0.00378517
69 81 95	Citronellol	1222	16.775	0.00575865	1.42627	0.00136023	0.159229	0	0	0.000510341	0.0341351	0.000360132	0.0426364	0	0
121 136	NI	1222	16.76	0.000464255	0.114984	0.00544943	0.637914	8.56565e-05	0.0327717	0.0118869	0.795077	0.000505021	0.0597899	0	0
105 135 163 178	NI	1230	17.101	0	0	0	0	0.00032657	0.124944	0	0	0	0	0.000358406	0.00256763
77 105 133 148	Cumin aldehyde	1234	17.301	0.000548816	0.135928	0	0	0.000108952	0.0416844	0.00286598	0.191696	0	0	0.000357157	0.00255868
82 93 108	Carvone	1238	17.411	0.0160165	3.96689	0.0139445	1.63235	0.000413903	0.158357	0.0203331	1.36002	0.000378078	0.0447611	0.00715368	0.0512491
91 164	Benzeneacetic acid, ethyl ester	1241	17.531	0	0	0	0	0.000129239	0.0494463	0.00327108	0.218793	0.000204685	0.0242329	0.00141806	0.010159
55 73 99 125	Ethyl (E)-2-octenoate	1242	17.575	0	0	0	0	0.000189754	0.0725988	0	0	0.000699205	0.0827796	0	0
79 93 119	NI	1246	17.712	0	0	0	0	0	0	0.00148634	0.0994168	0	0	0.00152828	0.0109486
82 110	Piperitone	1251	17.92	0	0	0	0	7.92891e-05	0.0303355	0	0	0.000195204	0.0231104	0.000880293	0.00630644
69 93 123	Geraniol	1251	17.924	0.00679915	1.68398	0.00113262	0.132585	0.00268217	1.02618	0.00188782	0.126271	0	0	0.00367038	0.0262947
85	gamma-Octalactone	1256	18.19	0	0	0.000155805	0.0182386	0.000333749	0.12769	0	0	0.000100033	0.011843	0.000521189	0.00373381
55 70 83	2-Decenal, (E)-	1257	18.193	0.00181361	0.449186	0.00448904	0.525491	0	0	0.001012	0.0676897	0.000765023	0.0905719	0.000440341	0.00315461
92 120 166	Ethyl salicylate	1269	18.671	0.00115517	0.286107	0	0	0.00042504	0.162618	0	0	0.000589006	0.069733	0.000674308	0.00483076
41 69 84	Geranial	1271	18.633	0.00105419	0.261097	0.00147204	0.172318	0.00176467	0.675154	0.00056853	0.0380273	0	0	0.000211588	0.00151582
55 70 83 97 112	1-Decanol	1273	18.806	0.00229394	0.568151	0	0	0.00637046	2.4373	0.000434968	0.0290937	0.000145783	0.0172594	0.000712837	0.00510678
60 73 115 129	Nonanoic acid	1275	18.939	0.00528271	1.30839	0.00297581	0.34835	0	0	0.00643524	0.430433	0.00292548	0.346351	0.0414485	0.296938
60 81 123	NI	1272	18.917	0	0	0	0	0.0024837	0.950249	0.0014382	0.0961966	0.00109834	0.130033	0	0
93 108	NI	1280	19.095	0	0	0	0	0	0	0.000288777	0.0193154	0.00131674	0.15589	0	0
55 70	NI	1281	19.153	0.000111029	0.0274991	0.000721038	0.0844053	0	0	0.000218717	0.0146293	0.00125624	0.148728	0.000440577	0.0031563
91 121 148	NI	1286	19.326	0	0	0.000426488	0.049925	0	0	0	0	0.000179677	0.0212722	0.000536875	0.00384618
95 121 136	Bornyl acetate	1285	19.355	0.000964705	0.238933	0.000647153	0.0757562	0.000118129	0.0451956	0	0	0.000388873	0.0460391	0.000350565	0.00251146
115 142	NI	1290	19.53	0.000542338	0.134324	0.00103999	0.121742	0.00010736	0.0410754	0.000297309	0.0198861	0.000360209	0.0426455	0.000617447	0.0044234
57 82 123	Cyclohexanol acetate<cis-2-tert-butyl->	1293	19.661	0	0	0.00154765	0.18117	0.00026753	0.102355	0.000582459	0.038959	0.00120159	0.142258	0.000212186	0.0015201
58 71 81	NI	1293	19.665	0.00115517	0.286106	0.000268549	0.0314366	0.000293173	0.112166	0.00117985	0.0789169	0.000899613	0.106506	0.000182854	0.00130997
61 127 145	Propyl octanoate	1293	19.644	0	0	0	0	0.000924043	0.353534	0	0	9.08548e-05	0.0107564	0	0
67 82	1,7-Octadiene-3,6-diol, 2,6-dimethyl-	1293	19.643	0.00246619	0.610814	0.00118952	0.139246	0.000201533	0.0771054	0.000288709	0.0193108	0.000538585	0.0637636	0.000617271	0.00442214
58	Undecanone<2->	1294	19.678	0.000322405	0.0798516	0.000860243	0.100701	0.000248581	0.0951056	0.000218877	0.01464	0.000287378	0.0340229	0.000538091	0.00385489
57 91 115 135	NI	1295	19.701	0.000598111	0.148137	0	0	0	0	0.00116283	0.0777781	0.00044953	0.0532203	0.00195694	0.0140195
71	NI	1297	19.7	0	0	0.00136018	0.159223	0.00028027	0.10723	0.00130452	0.0872555	0.000287449	0.0340314	0.000174368	0.00124917
88 101 141	Ethyl nonanoate	1297	19.781	0.000482007	0.119381	0.000805086	0.094244	0.000356301	0.136319	0.000177663	0.0118833	0.000359105	0.0425148	0.00013201	0.000945723
57 71 99	Tridecane	1300	19.897	0.00115325	0.28563	0.00143213	0.167647	0.000282425	0.108054	0.000217685	0.0145603	0.000359105	0.0425148	0.00395788	0.0283543
138	THEASPIRANE A	1299	19.878	0.00266594	0.660285	0.00465964	0.545461	0.000205316	0.0785528	0.0127588	0.853399	0.00318989	0.377655	0.00149584	0.0107162
45 135 150	Carvacrol	1303	20.05	0.000963871	0.238727	0.00135274	0.158353	0	0	0.000290026	0.019399	0	0	0.000434848	0.00311526
57 82 126 142	Undecanal	1306	20.236	0.00161462	0.399902	0.00313943	0.367504	0.000257171	0.0983923	0.00059282	0.039652	0.00175131	0.207339	0.000880936	0.00631104
115 141 142	2-Methylnaphthalene	1308	20.38	0.000633431	0.156885	0.000821098	0.0961184	7.23848e-05	0.027694	0.000280413	0.018756	0.000367264	0.0434807	0.000705424	0.00505367
82 138	THEASPIRANE B	1316	20.596	0.00124342	0.307963	0.00269447	0.315416	0.00025755	0.0985373	0.0106393	0.711632	0.00219848	0.26028	0.000821931	0.00588833
57 71 85 99 113	2,2,4,4,6,8,8-Heptamethylnonane	1321	20.836	0.00109854	0.27208	0.00171631	0.200912	0.000861886	0.329753	0.00108777	0.0727576	0.00343185	0.406301	0.00120885	0.00866019
57 71 83 112	n-Butyric acid 2-ethylhexyl ester	1325	21.02	0	0	0.000333105	0.0389935	8.79834e-05	0.0336619	0	0	0.000548283	0.0649118	0	0
74 87 143	Methyl decanoate	1326	21.05	0	0	0.000192145	0.0224926	0.000203751	0.0779541	0.000144967	0.00969638	8.98583e-05	0.0106384	0.00029776	0.00213316
57 85	NI	1328	21.107	0	0	0.000362186	0.0423978	0	0	0	0	0	0	0.000330832	0.00237009
105 119 133 161 176	Megastigma-4,6(E),8(Z)-triene	1328	21.168	0.000344883	0.0854189	0.000401304	0.046977	0	0	0.00156357	0.104583	0.00161329	0.190999	0	0
93 121 136 161	Elemene<delta->	1334	21.502	0.000137256	0.0339949	0.00193551	0.226573	0.00110649	0.423338	0	0	0.00142508	0.168717	0.000530986	0.00380399
91 105 119 133 161 176	Megastigma-4,6(E),8(E)-triene	1340	21.699	0.00092224	0.228416	0	0	0	0	0	0	0	0	0	0
91 107 135 150	Piperitenone	1342	21.775	0	0	0	0	0.000356689	0.136467	0.000118808	0.00794672	0	0	0.000424657	0.00304225
119 161	α-Cubebene	1350	22.118	0.000210528	0.0521424	0.00194139	0.22726	0.00136839	0.523538	0.000246685	0.0165	0.00163444	0.193503	0.000322231	0.00230847
115 142 157 172	Dehydro-ar-ionene	1353	22.224	0.00278337	0.689371	0	0	0	0	0.000147822	0.00988735	0.000189304	0.0224118	0	0
91 105 119 133 161 176	Megastigma-4,6(E),8(Z)-triene	1357	22.436	0.000894804	0.221621	0	0	0	0	0	0	0	0	0	0
91 105 119 133 161 176	Megastigma-4,6(Z),8(Z)-triene	1362	22.631	0.0021395	0.529899	0	0	0	0	0	0	0	0	0	0
93 105 121 133 161 204	Cyclosativene	1364	22.72	0	0	0.00314859	0.368576	0.00179496	0.686741	0.000507258	0.033929	0.00190763	0.225847	0.00052938	0.00379249
85	Nonalactone<gamma->	1364	22.73	0.000107962	0.0267395	0.000654383	0.0766026	0	0	0.000217426	0.014543	0.000953162	0.112846	0.000865874	0.00620314
57 70 121	NI	1365	22.74	0.000225802	0.0559255	0.00022911	0.0268198	0	0	0.000289875	0.0193889	0.000719171	0.0851434	0.00051262	0.00367242
175 190	NI	1366	22.83	0.000756477	0.18736	0	0	0	0	0.000739977	0.0494948	0.000865522	0.10247	0	0
91 105	NI	1367	22.804	0.000230594	0.0571123	0	0	0.000122811	0.0469867	0.000362513	0.0242474	0.000718371	0.0850487	0.000317116	0.00227183
93 105 119 161	α-Ylangene	1372	23.071	0	0	0.00168682	0.19746	0.00133943	0.512459	0.000461818	0.0308896	0.000483612	0.0572553	0.000334756	0.0023982
60 73 129	n-Decanoic acid	1373	23.141	0.000285561	0.0707264	7.3778e-05	0.00863651	0	0	0	0	0.000120256	0.0142372	0.00292729	0.0209712
105 119 161	Copaene alpha	1375	23.256	0.00122279	0.302855	0.00540883	0.633162	0.00492588	1.88461	0.000512341	0.0342689	0.000285781	0.0338339	0.00201124	0.0144085
43 95 138	Ionol<alpha-(E)->	1380	23.44	0.0020919	0.518111	0	0	0.00056215	0.215075	0	0	0	0	0.000962459	0.00689507
107 161 189 204	Elemene<beta->	1381	23.486	0	0	0.000341776	0.0400086	0.000133137	0.0509373	0	0	0.000438624	0.0519291	0.0011451	0.00820351
68 81 79 161 189	NI	1383	23.565	0	0	0.000587705	0.0687972	0.000298078	0.114043	0	0	0.000143607	0.0170018	0	0
67 82 99	cis-3-Hexenyl Hexanoate	1384	23.599	0	0	0	0	0	0	0	0	0.000156184	0.0184908	0.000157395	0.00112758
69 121 190	Damascenone<(E)-beta->	1385	23.656	0	0	0.000160662	0.0188072	0	0	0	0	0	0	0	0
43 56 84 99 117	Hexyl hexanoate	1387	23.74	0.0021337	0.528464	0.000213319	0.0249713	0.000107772	0.0412329	0.000178446	0.0119357	0.000589318	0.0697699	0.00171653	0.0122973
105 119 161 204	β-Cubebene	1391	23.887	0	0	0.000580432	0.0679458	0.000419636	0.16055	0	0	0.000641857	0.0759901	0	0
71 99	(2E)-2-Hexenyl hexanoate	1392	23.926	0	0	0	0	8.54743e-05	0.032702	0.000420449	0.0281226	0.000967851	0.114585	0.00477645	0.0342186
88 101	Ethyl decanoate	1397	24.163	0.001637	0.405443	0.000939142	0.109937	0.0105299	4.02869	0.000541122	0.036194	0.00399563	0.473047	0.00051937	0.00372077
57 71 85	Tetradecane	1400	24.303	0.000558612	0.138354	0.00110265	0.129078	0.000362097	0.138536	0.000471934	0.0315662	0.000519859	0.0615467	0.00074203	0.00531592
105 133 161 189 204	Sibirene	1403	24.411	0.0003577	0.0885933	0.00565374	0.661831	0.00556011	2.12727	0.000436113	0.0291703	0.00358456	0.42438	0.000451263	0.00323285
58 71	2-Undecanone, 6,10-dimethyl-	1405	24.536	0.000238827	0.0591515	0.00178109	0.208495	0.000163636	0.0626061	0.00057839	0.0386867	0.000376675	0.0445949	0.00027725	0.00198623
57 68 82 140	Dodecanal	1409	24.698	0.00211903	0.524829	0.00186472	0.218285	0.000607758	0.232525	0.000819077	0.0547856	0.00138726	0.164239	0.00163033	0.0116797
141 156	Naphthalene, 1,3-dimethyl-	1417	25.013	0.000147135	0.0364418	0.000174051	0.0203746	6.64084e-05	0.0254075	7.36899e-05	0.00492889	8.01369e-05	0.00948749	0.000714046	0.00511544
93 105 133 161	Caryophyllene<E->	1420	25.152	0.0034045	0.843209	0.0011708	0.137055	0.000693119	0.265183	0.00170895	0.114307	0.00184777	0.218759	0.00151926	0.010884
193	NI	1420	25.151	0	0	0.000184454	0.0215923	0.000194991	0.0746025	0.000653955	0.0437411	0.000525396	0.0622021	0.000536888	0.00384627
74 87	Methyl undecanoate INTERNAL standard	1425	25.392	0.00391642	0.97	0.00623608	0.73	0.00219554	0.84	0.0159971	1.07	0.00506795	0.6	0.0949188	0.68
105 133 161	α-Gurjunene	1427	25.49	0	0	0	0	0.000278998	0.106743	0	0	0.000629497	0.0745268	0.000259343	0.00185794
77 93 121 136 192	α-Ionone	1428	25.515	0.00110644	0.274037	0.000993949	0.116352	0.000304663	0.116562	0.00116122	0.0776704	0.000453025	0.0536341	0.0014814	0.0106128
91 105 161 204	Gurjunene<beta->	1433	25.691	0.000292106	0.0723473	0.000703674	0.0823727	0.000368861	0.141124	0.00276918	0.185222	0.00071994	0.0852344	0.000616087	0.00441366
121 136 161 176	Dihydro-β-ionone	1439	25.976	0.00082569	0.204503	0.00018012	0.021085	0	0	0.0012317	0.0823846	0.000184604	0.0218555	0.000212186	0.0015201
55 83	n-Octylcyclohexane	1445	26.23	0	0	9.87063e-05	0.0115546	0.00023574	0.0901926	0	0	0	0	0	0
81 95 123 163 196	NI	1447	26.353	0.00181101	0.448543	0	0	0	0	0	0	0	0	0	0
119 161 204	α-Himachalene	1450	26.422	0	0	0.000160002	0.0187299	0.00108103	0.413594	0	0	0.00149882	0.177446	0	0
43 69	Geranylacetone	1454	26.594	0.00166942	0.413474	0.00331208	0.387715	0.00060623	0.23194	0.00116668	0.0780356	0.00244943	0.28999	0.00134212	0.00961496
69 93 161	β-Farnesene	1458	26.768	0	0	0.000789608	0.0924322	0	0	0.00101426	0.0678407	0.0022549	0.26696	0.000721206	0.00516673
55 71 85	2,6,10-Trimethyltridecane	1462	26.951	0.0016271	0.402991	0.00242145	0.283457	0.00104168	0.39854	0.00116758	0.078096	0.00245332	0.290452	0.00147082	0.010537
135 177 205 220	p-Benzoquinone, 2,6-di-tert-butyl	1467	27.165	0.00109089	0.270186	0.00120109	0.140601	8.23633e-05	0.0315117	0.000418721	0.028007	0.00104676	0.123927	0.000714208	0.0051166
57 71 85 182 183	NI	1472	27.323	0.000836314	0.207134	0.00134111	0.156991	0.000945853	0.361878	0.000255518	0.0170908	0.000395324	0.0468028	0.000851101	0.0060973
93 121 161 205	Alloaromadendrene	1473	27.43	0.000745034	0.184526	0.00194294	0.227443	0.00027809	0.106396	0.000753916	0.0504272	0.00116521	0.137951	0.00105461	0.00755522
93 121 161 204	NI	1473	27.444	0	0	0.00155298	0.181793	0.00154417	0.590792	0	0	0.000770477	0.0912176	0.000866087	0.00620466
165 180 205 221	NI	1474	27.43	0.00113629	0.281431	0.00131407	0.153826	0.000175911	0.0673026	0.000610031	0.0408031	0.00107504	0.127275	0.00089021	0.00637748
119 161 204	Muurolene<gamma->	1477	27.601	0	0	0.000583902	0.068352	0.000521749	0.199618	0	0	0.000686085	0.0812263	0	0
55 69 83	Dodecanol<n->	1480	27.719	0	0	0.000451161	0.0528133	0.000222916	0.0852863	0	0	0	0	0.00128329	0.00919354
91 107 135 150 206	α Isomethyl ionone	1480	27.717	0.00155032	0.383976	0	0	0.00027813	0.106411	0	0	0.000455491	0.053926	0	0
135 150	Ionone<methyl-gamma->	1480	27.727	0.000135052	0.033449	0.000400272	0.0468561	8.52292e-05	0.0326082	0.000217432	0.0145434	0.000470422	0.0556938	0.000291754	0.00209013
55 71 135	NI	1481	27.748	5.58876e-05	0.013842	0.000159311	0.018649	0.000189003	0.0723114	0.000918944	0.0614654	0.000446897	0.0529086	0	0
91 161 204	Himachalene<gamma->	1484	27.88	0	0	0.00248244	0.290596	0.00130987	0.501148	0	0	0.0016009	0.189532	0.000214593	0.00153735
177	trans-β-Ionone	1487	28	0.0188978	4.68052	0.00137113	0.160506	0.000278982	0.106737	0.00281414	0.188229	0.00072606	0.085959	0.000421901	0.00302251
158 173	Calamenene<10,11-epoxy->	1490	28.238	0	0	0.000158962	0.0186082	0.00114716	0.438896	0.000845088	0.0565254	0.000994207	0.117705	0	0
91 133 161	NI	1493	28.232	0	0	0.00138329	0.161929	0.000343209	0.13131	0.000507274	0.03393	0.000722289	0.0855126	0	0
57 71 85 111	NI	1495	28.377	0.000229858	0.0569302	0.00130863	0.153189	0.000149783	0.0573062	0.00036472	0.024395	0.000544885	0.0645095	0.000397978	0.00285112
88 101	Ethyl undecanoate	1497	28.464	0	0	0	0	0.000256777	0.0982412	0.000726746	0.0486099	0.000555531	0.0657699	0.000592549	0.00424503
57 71 85	Pentadecane	1500	28.548	0.00398263	0.986397	0.00588299	0.688667	0.00305536	1.16896	0.0023847	0.159506	0.00544235	0.644325	0.00255531	0.0183063
105 161 204	α-Muurolene	1501	28.628	0	0	0.000652692	0.0764047	0.00038597	0.14767	0.000438975	0.0293617	0.00105228	0.124581	0.000793368	0.0056837
57 71 85 97	NI	1508	28.926	0.000329897	0.0817072	0.000805814	0.0943292	0.000779377	0.298185	0.000339302	0.0226949	0.000499915	0.0591854	0.000199096	0.00142633
159	Calamenene<trans->	1524	29.561	0.00127811	0.316556	0.00548527	0.64211	0.00969645	3.70981	0.000629547	0.0421085	0.00625518	0.740557	0.00140803	0.0100872
105 119 161 204	Cadina-1,4-diene<trans->	1533	29.922	0	0	0.000136619	0.0159927	0.00027634	0.105726	0	0	0.000593245	0.0702348	0	0
145 187 202	aR-Himachalene	1539	30.124	0	0	0	0	0.000300038	0.114793	0.000230112	0.0153915	0.00069402	0.0821657	0	0
57 71 85	NI	1541	30.225	0.000506098	0.125348	0.000641168	0.0750556	0.000291402	0.111489	0.00051003	0.0341144	0.000269267	0.0318787	0.00068325	0.00489482
142 157 200	Calacorene<alpha->	1544	30.38	0.000781528	0.193565	0.00144358	0.168987	0.000522998	0.200096	0.000664903	0.0444734	0.00106067	0.125574	0.000364431	0.00261079
57 71 85	(Pentadecane, 7-methyl-)	1547	30.46	0.00176943	0.438243	0.00265026	0.310242	0.000890349	0.340642	0.00111444	0.0745414	0.00105833	0.125297	0.00471328	0.0337661
83	n-Nonylcyclohexane	1549	30.568	0.00371995	0.921339	0.00153464	0.179646	0.00111536	0.42673	0.00127122	0.0850281	0.00197119	0.233371	0	0
57 71 85	Pentadecane, 5-methyl-	1551	30.685	0.000531438	0.131624	0.00158293	0.185298	0.000522288	0.199824	0.00179791	0.120256	0.00218018	0.258114	0.00026515	0.00189954
123	NI	1554	30.7	0	0	0.0010718	0.125465	0.000278113	0.106405	0.000708601	0.0473962	0.00104197	0.12336	0.00033856	0.00242545
57 71 85	NI	1555	30.8	0.000392384	0.0971836	0	0	0.000344383	0.131759	0	0	0.00100466	0.118943	0	0
57 71 85 99	Pentadecane, 4-methyl-	1558	30.922	0.000923326	0.228685	0.0011427	0.133765	0.000470194	0.179893	0.000590794	0.0395165	0.000717879	0.0849904	0.000346916	0.00248531
57 71 99 183	Pentadecane, 2-methyl-	1563	31.135	0.00143364	0.355076	0.00186603	0.218438	0.000783789	0.299873	0.000762879	0.0510267	0.00154254	0.182623	0.000320438	0.00229563
57 71 85 197	NI	1465	31.228	0.00166488	0.412349	0.00201954	0.236409	0.000614254	0.23501	0.000684664	0.0457951	0.00113632	0.13453	0.00144123	0.010325
69 93 107 161	Nerolidol, (E-)	1565	31.204	0	0	0.00402911	0.47165	0	0	0	0	0	0	0	0
97 123 138	NI	1566	31.223	0.000805293	0.199451	0	0	0	0	0	0	0	0	0	0
57 71 85 197	3-Methylpentadecane	1571	31.422	0.00154955	0.383786	0.00265756	0.311096	0.00103239	0.394988	0.00119179	0.0797152	0.00197309	0.233597	0.00103227	0.00739522
57	NI	1578	31.703	0	0	0	0	0.000746168	0.28548	0	0	0.00104238	0.123409	0	0
83	NI	1589	32.11	0	0	0	0	0	0	0	0	0	0	0	0
88 101	Ethyl dodecanoate	1596	32.447	0.00276241	0.684179	0.00546803	0.640092	0.00373085	1.4274	0.00151562	0.101375	0.0108651	1.28633	0.000989936	0.00709192
57 71 85	Hexadecane	1600	32.612	0.0179797	4.45313	0.0205976	2.41117	0.00764171	2.92367	0.00578966	0.387253	0.0135424	1.6033	0.00614032	0.0439894
83	NI	1613	33.106	0.00197261	0.488567	0	0	0	0	0	0	0	0	0.000317262	0.00227287
105 119 161 204	Cubenol<1-epi->	1630	33.781	0	0	0.00155573	0.182115	0.00044568	0.170515	0.000452983	0.0302987	0.00300283	0.355509	0	0
91 147 232	Undecane, 5-phenyl	1636	34.006	0	0	0.00237262	0.277741	0.000782711	0.299461	0.000668318	0.0447017	0.00181988	0.215458	0.00084518	0.00605488
95 161 204	Murrolol<epi-alpha->	1645	34.366	0	0	0	0	0.000256595	0.0981717	0	0	0.00482945	0.571764	0	0
57 71 85 112	7-Methylhexadecane	1644	34.377	0.00271226	0.671759	0.00460573	0.53915	0.0017435	0.667053	0.00182498	0.122067	0.00071916	0.0851421	0.000387789	0.00277813
91 133	Undecane, 4-phenyl-	1645	34.384	0.00290281	0.718952	0.000622978	0.0729262	0.000428834	0.164069	0.0014609	0.0977153	0.00144317	0.170859	0.00127329	0.00912189
57 71 85 98 169	2,6,10-Trimethylpentadecane	1649	34.512	0.00436926	1.08216	0.00777158	0.909747	0.00222381	0.850817	0.00334796	0.223935	0.00461032	0.545821	0.0020126	0.0144183
55 82 83 224	Decylcyclohexane	1654	34.712	0.00204276	0.50594	0.00223827	0.262013	0.000969971	0.371105	0.00109125	0.0729902	0.00157389	0.186335	0.000888762	0.00636711
57 71 85 99 197	4-Methylhexadecane	1657	34.863	0.00197112	0.488196	0.00221433	0.259211	0.000798879	0.305646	0.000970935	0.0649429	0.0015794	0.186986	0.000541696	0.00388072
57 71 112 191	NI	1664	35.117	0.0121284	3.0039	0.0027806	0.3255	0.000835243	0.319559	0.00179955	0.120366	0.00225313	0.26675	0.00191629	0.0137283
91 119 191	NI	1666	35.12	0.00238157	0.589854	0.00312647	0.365987	0.00115118	0.440437	0.00203895	0.136379	0.00315582	0.373621	0.00156621	0.0112203
57 71 85 211	3-Methylhexadecane	1671	35.358	0.00228489	0.565911	0.00311597	0.364758	0.000855433	0.327284	0.000773743	0.0517533	0.00160775	0.190343	0.00057194	0.00409739
168 183 198	Cadalene	1677	35.6	0.00014008	0.0346943	0.000509151	0.0596016	0.000565056	0.216187	0.000876991	0.0586593	0.000825816	0.0977692	0.00109248	0.00782655
57 71 85	Heptadecane	1700	36.479	0.00904671	2.24064	0.0100956	1.18179	0.00264413	1.01163	0.0019787	0.132349	0.00596841	0.706606	0.00236863	0.0169689
105	Benzene, (1-methyldecyl)-	1702	36.58	0.00140059	0.346891	0.000938023	0.109806	0.000749078	0.286593	0.0010166	0.0679975	0.00178452	0.211271	0.00049327	0.0035338
57 71 85 113 183	Pristane	1705	36.704	0.00645527	1.59881	0.00989454	1.15826	0.00285908	1.09387	0.0025474	0.170388	0.0051029	0.604138	0.00217951	0.015614
91 161 246	6-Phenyldodecane	1728	37.589	0.000630393	0.156133	0.00152043	0.177983	0.000492469	0.188416	0.000394751	0.0264037	0.000897208	0.106221	0.00064192	0.00459873
91 147	5-Phenyldodecane	1732	37.774	0.00058885	0.145843	0.000856697	0.100286	0.000315487	0.120703	0.000195488	0.0130756	0.000416948	0.0493629	0.000670372	0.00480256
57 71 85	NI	1742	38.158	0.00162361	0.402127	0.00227142	0.265894	0.000542899	0.20771	0.00014702	0.00983374	0.00104128	0.123278	0.000149863	0.00107362
91 133	4-Phenyldodecane	1744	38.24	0.000234069	0.0579729	0.000761608	0.0891545	0.000214872	0.0822088	0.000420111	0.0281	0.00071916	0.0851421	0.000139592	0.00100004
82 83	Undecylcyclohexane	1753	38.626	0.00119686	0.296431	0.00176617	0.206749	0.000400418	0.153198	0.000288084	0.0192691	0.000943397	0.11169	0.000409266	0.00293199
57 71 85 127 211	NI	1759	38.822	0.00041167	0.10196	0.000409807	0.0479723	0	0	0	0	0.000912643	0.108049	0.000212751	0.00152415
91 119 217 246	3-Phenyldodecane	1766	39.099	0.000334264	0.0827888	0.000109952	0.0128711	0.000293909	0.112448	0.0001306	0.00873542	0.000118892	0.0140757	0.000289995	0.00207753
57 71 85 113 225	Heptadecane, 3-methyl-	1770	39.11	0.0001339	0.0331636	0.000296923	0.0347581	0	0	0	0	0.000163975	0.0194132	0	0
88 101 157	Ethyl tetradecanoate	1794	40.019	0.00236957	0.586883	0.00550256	0.644134	0.00133556	0.510979	0.000321953	0.0215344	0.00636593	0.753669	0.00135595	0.00971407
57 71 85	n-Octadecane	1800	40.165	0.000776985	0.19244	0.000868426	0.101659	0.000258787	0.0990102	0.00018681	0.0124951	0.000985787	0.116708	0.000263315	0.00188639
105	2-Phenyldodecane	1804	40.375	0.00195046	0.483079	0.000987274	0.115571	0.000298897	0.114356	0.00011611	0.00776622	0.00084462	0.0999955	0.000740756	0.00530679
120 138	Salicylate<2-ethylhexyl->	1809	40.595	0.00082682	0.204783	0.00352113	0.412186	0.000375341	0.143603	0.00135733	0.0907875	0.00215707	0.255378	0.000465021	0.00333142
60 102 129 228	Isopropyl tetradecanoate	1821	41.163	0.000749907	0.185733	0.000596652	0.0698446	0.000123284	0.0471679	0.000106002	0.00709016	0.000536468	0.063513	0.000493362	0.00353445
71 91 133	NI	1842	41.849	0.000225949	0.0559619	0	0	0	0	0	0	0.000362442	0.0429099	0.000211742	0.00151693
58 109 250	6,10,14-Trimethyl-2-pentadecanone	1848	41.829	0	0	0.00119989	0.14046	0.000134923	0.0516207	0.000253707	0.0169697	0.000883056	0.104546	0.000514327	0.00368465
55 69 83 111 236	Cyclohexadecanolide	1930	44.81	0.000397594	0.098474	0.000761546	0.0891472	0.0012647	0.483868	0.000642188	0.042954	0.00925562	1.09578	0.00419528	0.030055
88 101 157 284	Ethyl hexadecanoate	1995	46.971	0.000823733	0.204018	0.000560329	0.0655925	0.000163953	0.0627275	0.000144513	0.00966604	0.00171165	0.202644	0.00022155	0.00158719
		SUM of NI (%)		4.60947		3.65618		1.95162		3.5735		2.79867		2.35983
		SUT total		100		100		100		100		100		100
